# Supplementary material for: Host Volatiles Potentially Drive Two Evolutionarily Related Weevils to Select Different Grains
Source: Insects. 2024 Apr 23;15(5):300. doi: 10.3390/insects15050300 (PMC12365906; doi:10.3390/insects15050300)
Supplement: Supplementary file 1 [file insects-15-00300-s001.zip]

Archive with 1 entries (1 files):
- insects-2972203-SI.pdf
